# Supplementary material for: Effects of Extraction Temperature of Protein from Date Palm Pollen on the Astringency Taste of Tea
Source: Foods. 2025 Feb 5;14(3):508. doi: 10.3390/foods14030508 (PMC11817395; doi:10.3390/foods14030508)
Supplement: Supplementary file 1 [file foods-14-00508-s001.zip]

Archive with 1 entries (1 files):
- foods-3438494-supplementary.pdf
